# Supplementary material for: The Age of Activewear: Understanding Women’s Casualized Athletic Apparel Habits Through Associations with Psychosocial and Body Image Factors
Source: Behav Sci (Basel). 2026 Apr 14;16(4):586. doi: 10.3390/bs16040586 (PMC13114242; doi:10.3390/bs16040586)
Supplement: Supplementary file 1 [file behavsci-16-00586-s001.zip]

Archive with 2 entries (2 files):
- Supplementary Materials_R.pdf
- Master File_clean_Submission.sav
